# Supplementary material for: lncRNA transcription induces meiotic recombination through chromatin remodelling in fission yeast
Source: Commun Biol. 2021 Mar 5;4:295. doi: 10.1038/s42003-021-01798-8 (PMC7935937; doi:10.1038/s42003-021-01798-8)
Supplement: Supplementary file 2 — Supplementary Data 1 [file 42003_2021_1798_MOESM2_ESM.xlsx]

## Sheet: Figure
Fig. 2a
ade+ / 10000 spores	n1	n2	n3	n4	n5			leu+ / his+ (%)	n1	n2	n3
M26	116.814	101.361	92.4797					M26	29.0265	28.6565	26.9817
M26::mlon-IE	69.9612	117.557	136.905					M26::mlon-IE	22.6938	27.5573	29.0179
M26::mlon-IE-mut	33.7398	66.8182	43.5331					M26::mlon-IE-mut	20	28.0682	26.5773
M375	3.84365	4.76454	6.66667					M375	24.4951	27.8393	25.5833
M375::mlon-IE	8.83333	11.4754	4.33566	6.80365	1.93662			M375::mlon-IE	20.6667	25.4098	21.2121
M375::mlon-IE-mut	7.52475	7.36842	3.81395	4.74725	2.26691			M375::mlon-IE-mut	20.396	28.7281	25.1744
Fig. 3c
ade+ / 10000 spores	n1	n2	n3	n4	n5	n6		leu+ / his+ (%)	n1	n2	n3	n4
4002::mlon-IE	91.6767	68.5976	106.115	151.698	75.0958	69.8925		4002::mlon-IE	26.5621	23.1402	25.3957	27.0189
4002::mlon-IE-mut	69.3285	56.0076	97	81.6856	47.7612	39.1608		4002::mlon-IE-mut	25.4809	25.6386	22.55	24.8298
4099::mlon-IE	162.869	207.447	178.998					4099::mlon-IE	28.4107	25.3191	16.2768
4099::mlon-IE-mut	101.657	100.104	140.157					4099::mlon-IE-mut	26.5193	22.513	12.9134
Fig. 4b				Fig. 5e
Relative mlon-c intensity	n1	n2		Fold change			n1	n2
1A-T	1.19153	1.4286		wild-type		0min	0.978605	1.02139
1A-C	0.591006	0.891972				30min	0.444235	0.377795
1A-G	0.86607	0.77801				60min	0.75519	0.58404
2T-A	0.781478	0.864558				180min	1.06678	1.11743
2T-C	0.400368	0.346148		mlon-box-replacement		0min	0.945791	1.05421
2T-G	0.235203	0.339605				30min	0.830369	0.833146
3C-A	1.35474	0.868287				60min	1.13465	1.01143
3C-T	0.45992	0.455549				180min	1.28181	1.11678
3C-G	0.386534	0.443194
4T-A	0.099662	0.0875497
4T-C	0.410945	0.288688
4T-G	0.182187	0.0901565
5T-A	0.0910174	0.0819739
5T-C	0.067562	0.0740843
5-T-G	1.63088	1.52983
6A-T	0.0555347	0.0477413
6A-C	0.179102	0.437719
6A-G	0.18284	0.149316
7T-A	0.190575	0.395623
7T-C	1.44278	1.34392
7T-G	0.550294	0.725491
8G-A	0.156722	0.361534
8G-T	0.143354	0.176631
8G-C	0.118266	0.120328
9T-A	0.0528077	0.112349
9T-C	0.0799538	0.339396
9T-G	0.0688372	0.0480196
10A-T	0.0437547	0.0945714
10A-C	0.0367943	0.0451245
10A-G	1.34567	1.07029

## Sheet: Supplementary Figure
Supplementary Fig. 3b					Supplementary Fig. 3c						Supplementary Fig. 3d
Relative intensity of DSBs at 4 hr after onset of meiosis	n1	n2	n3		Fold change of MNase sensitivity at M26 in 20 U lane		n1	n2	n3		Fold change of MNase sensitivity at mlon-box in 20 U lane		n1	n2	n3
M26	1	1	1		M26	0h	1.15605	0.979087	0.864862		M26	0h	1.14132	0.977305	0.881373
M26::mlon-IE	1.3435	1.67461	1.33314			3h	4.19786	4.61561	4.39926			3h	1.82332	0.933612	1.11484
M26::mlon-IE-mut	0.770228	0.949343	0.783181		M26::mlon-IE	0h	0.67046	1.12365	1.20589		M26::mlon-IE	0h	1.20412	0.896889	0.898992
						3h	1.19021	1.59658	3.29011			3h	3.52892	3.2497	2.80407
					M26::mlon-IE-mut	0h	0.63985	0.881092	1.47906		M26::mlon-IE-mut	0h	1.13799	0.692105	1.16991
						3h	3.35464	3.63344	3.52583			3h	1.63282	1.53623	1.345
Supplementary Fig. 4
DSBs intensity (%)	n1
M26	42.3975
M26::mlon-IE	40.1726
M26::mlon-IE-mut	43.1368
4002	44.0418
4002::mlon-IE	38.2123
4002::mlon-IE-mut	42.0796
4099	37.6759
4099::mlon-IE	44.2163
4099::mlon-IE-mut	48.4842
Supplementary Fig. 5b					Supplementary Fig. 5d
Relative intensity of DSBs at 4 hr after onset of meiosis	n1	n2	n3		Relative intensity of DSBs at 4 hr after onset of meiosis	n1	n2	n3
4002	1	1	1		4099	1	1	1
4002::mlon-IE	1.3875	1.90651	1.42074		4099::mlon-IE	1.36525	1.3632	1.52615
4002::mlon-IE-mut	0.992316	0.89726	0.908513		4099::mlon-IE-mut	0.98097	0.639726	0.459138
Supplementary Fig. 7a					Supplementary Fig. 8b
Relative intensity of DSBs at 4 hr after onset of meiosis	n1	n2			Fold change		n1	n2	n3
wild-type	1	1			wild-type	0min	1.51896	1.10656	0.37448
mlon-box-replacement	0.164763	0.163897				30min	3.05102	2.54437	2.69106
					mlon-box-10bp-replacement	0min	1.43807	0.77746	0.784468
						30min	1.5479	1.27173	1.67457
					mlon-box-3bp-replacement	0min	0.818869	0.785695	1.39544
						30min	0.810788	1.08003	1.47335
